# Supplementary material for: Neural and behavioral signatures of social evaluation and adaptation in childhood and adolescence: The Leiden consortium on individual development (L-CID)
Source: Dev Cogn Neurosci. 2020 Jul 11;45:100805. doi: 10.1016/j.dcn.2020.100805 (PMC7390777; doi:10.1016/j.dcn.2020.100805)
Supplement: Supplementary file 1 [file mmc1.xlsx]

## Sheet: excl refs
		Early childhood cohort							Middle childhood cohort
		Wave 1 3-4 y/o	Wave 2 4-5 y/o	Wave 3 5-6 y/o	Wave 4 6-7 y/o	Wave 5 7-8 y/o	Wave 6d 8-9 y/o		Wave 1 7-8 y/o	Wave 2 8-9 y/o	Wave 3 9-10 y/o	Wave 4 10-11 y/o	Wave 5d 11-12 y/o	Wave 6c 12-13 y/o
Social Competence	Respondent(s)
Behavioral measures
Donating Task - Money	Child					X	Xb		X	X	X	X	X	X
Donating Task - Stickers	Child	X	X	X	X
Prosocial Cyberball Task	Child					X			X		X		X
Prosocial Cyberball Task - Owl task	Child	X	X	X	X
Prosocial Cyberball Task - Prosocial vignettes	Child									X		X		X
Selfconcept Task	Child					X
Sally-Ann Task	Child		X	X	X
Observational measures
Twin Social Interaction	Child						Xb
Neurobiological measures
fMRI during the Prosocial Cyberball Task	Child								X		X		X
fMRI during the Selfconcept Task	Child					X
Questionnaires
Feeling and Thinking Questionnaire	Child										X	X
Interpersonal Reactivity Index - Empathic Concern	Child												X	X
Interpersonal Reactivity Index - Perspective Taking													X	X
MyChild - Empathy	PP		X	X	X	X	X		X	X	X	X	X	X
MyChild - Obedience	PP				X
MyChild - Guilt	PP					X					X	X	X	X
Olweus Bully/Victim Questionnaire	Child								X	X	X	X		X
Social Emotional Questionnaire	PP												X
Social Emotional Vignettes	Child										X	X
Social Responsiveness Scale	PP					X					X
Strength and Difficulties Questionnaire	PP & OP	X	X	X	X	X	X		X	X	X	X	X	X
Strength and Difficulties Questionnaire	Child												X	X
Behavioral Control
Behavioral measures
Cheating - Ball throwing	Child	X
Cheating - Dog task	Child								X		X
Cheating - Word puzzle	Child						Xb			X
Delay Discounting - Candy, real time	Child								X	X	X
Delay Discounting - Marshmallow task	Child		X	X
Delay Discounting - Money, hypothetical	Child						Xa			X	X	X	X	X
Social Network Agression Task	Child					X			X		X		X
Social Network Agression Task - Early Childhood	Child		X	X
Social Network Agression Task - Stories	Child						Xa			X		X		X
Stop-Signal Task - Cars	Child	X	X	X	X
Stop-Signal Task - Arrows	Child					X	Xa		X	X	X	X	X	X
Neurobiological measures
EEG during the Social Network Agression Task - Early Childhood	Child		X	X
fMRI during the Social Network Agression Task	Child					X			X		X		X
Questionnaires
Children's Behavior Questionnaire - Effortful control	PP & OP	X	X	X	X
Behavioral Inhibition and Activation System	Child										X	X	X	X
Dutch Reactive and Proactive Agression Questionnaire	Child						Xa				X	X
Early Adolescent Temperament Questionnaire - Effortful control	PP & OP & Child										X	X	X	X
Temperament in Middle Childhood Questionnaire - Effortful control	PP & OP & Child					X	Xb		X	X
		Early childhood cohort							Middle childhood cohort
		Wave 1 3-4 y/o	Wave 2 4-5 y/o	Wave 3 5-6 y/o	Wave 4 6-7 y/o	Wave 5 7-8 y/o	Wave 6d 8-9 y/o		Wave 1 7-8 y/o	Wave 2 8-9 y/o	Wave 3 9-10 y/o	Wave 4 10-11 y/o	Wave 5d 11-12 y/o	Wave 6c 12-13 y/o
Parenting	Respondent(s)
Inteview measures
Attachment Script Assessment	PP		X	X						X	X
Attachment Script Assessment	Child						Xa				X
Observational measures
Family Interaction Task	PP & Child												Xd
Observation Evening meal	PP & OP & Child	X	X	X		X			X	X	X
Sensitivity - Etch-a-Sketch	PP & Child	X	X	X	X	X	Xb		X	X	X	X	X
Sensitivity - Family game	PP & Child				X		Xb					X
Sensitivity - Free play	PP & Child	X	X	X					X	X	X
Sensitive Discipline - Do	PP & Child	X	X	X
Sensitive Discipline - Don't	PP & Child	X	X	X
Sensitive Discipline - Do/Don't combined	PP & Child					X	Xb		X	X	X
Questionnaires
Parenting Attitudes Questionnaire	PP	X	X	X	X	X			X	X	X	X	X	X
Parenting Daily Hassles	PP	X	X	X	X	X	X		X	X	X	X	X	X
Parenting Practices Questionnaire - Warmth/involvement	Child						Xb
Parenting Scale	PP				X	X	X				X	X	X	X
Parenting Scale - Overreactivity	Child						Xb
Previous Parenting Support	PP			X							X
Neurobiological and Physiological measures
Neurobiological measures
EEG - Restingstate	Child		X	X
MRI - Highres, 3DT1, DTI, restingstate	Child					X			X		X		X
Physiological measures
DNA sample - Zygosity	Child		X						X
Tympanic Membrane Temperature	Child	X	X	X		X			X	X	X
Hair samples - Cortisol & Pubertal hormones	Child		X	X	X		Xa			X	X	X		X
Saliva samples - Cortisol & Pubertal hormones (cheeck swab)	Child	X		X
Saliva samples - Cortisol & Pubertal hormones (passive drool)	Child					X			X		X		X
Sleeppatterns - Actigraph	Child	X	X	X		X	X		X	X	X		X	X
Questionnaires
Pubertal Developmental Scale	Child										X	X	X	X
Zygosity	PP	X	X						X
Environmental factors
Ambulatory measures
E-diary - Daily structure and activities of the children	PP	X	X	X	X	X	X		X	X	X	X	X	X
Language Environment Analysis	Child	X	X	X					X	X	X
Observational measures
Purdue Home Stimulation Inventory - Observation, interview	Researcher	X			X		Xb			X		X
Questionnaires
Confusion, Hubbub and Order Scale	PP	X	X	X	X	X	X		X	X	X	X	X	X
Individual differences and preferences	PP & OP				X	X	X				X	X	X	X
Questionnaire home environment - Daily routines	PP	X	X	X	X	X	X		X	X	X	X	X	X
		Early childhood cohort							Middle childhood cohort
		Wave 1 3-4 y/o	Wave 2 4-5 y/o	Wave 3 5-6 y/o	Wave 4 6-7 y/o	Wave 5 7-8 y/o	Wave 6d 8-9 y/o		Wave 1 7-8 y/o	Wave 2 8-9 y/o	Wave 3 9-10 y/o	Wave 4 10-11 y/o	Wave 5d 11-12 y/o	Wave 6c 12-13 y/o
Differential Susceptibility markers	Respondent(s)
Behavioral measures
Sensorimotor synchronization	Child												X
Genetic measures
DNA sample - Genetic markers	PP & OP & Child		X	X					X		X
Questionnaires
Children's Behavior Questionnaire - Discomfort, Fear, Perceptual sensitivity	PP & OP		X
Early Adolescent Temperament Questionnaire - Discomfort, Fear, Perceptual sensitivity	PP & OP & Child													X
Musical Training Questionnaire	PP & Child						Xb						X	X
Temperament in Middle Childhood Questionnaire - Discomfort, Fear, Perceptual sensitivity	PP & OP & Child						Xb			X
Family background measures
Questionnaires
Adult Temperament Questionnaire	PP & OP		X							X
Brief Symptom Inventory - Anxiety, Depression, Hostility, Interpersonal sensitivity	PP & OP	X	X	X	X	X	X		X	X	X	X	X	X
Demographic family characteristics	PP	X	X	X	X	X	X		X	X	X	X	X	X
Family Assessment Device	PP			X	X	X	X			X	X	X	X	X
Investment Models Scale	PP	X	X						X
Life Events	PP				X	X	X				X	X	X	X
Pregnancy and Birth	PP	X							X
Additional measures
Anthropometrics
Headcircumference	Child		X	X	X	X	Xa		X	X	X	X	X	X
Length	Child		X	X	X	X	Xa		X	X	X	X	X	X
Weight	Child		X	X	X	X	Xa		X	X	X	X	X	X
Cognitive measures
IQ - WISC	Child								X
IQ - WPPSI	Child		X	X	X
Reading ability	Child					X				X
Questionnaires
Highly Sensitive Child Scale	PP & Child						Xb						X	X
Social Media Questionnaire	PP & OP & Child						Xb						X	X
Visual Analogue Scale - Scanner related stress	PP & Child & RA					X			X		X		X
Wildman items to screen for social desirability	PP & OP & Child	X	X	X	X	X	Xb		X	X	X	X	X	X
Due to the COVID-19 pandemic we adapted the format of the sixth wave of datacollection in the Early Childhood Cohort: several tasks were adapted to an online format(a) and some tasks, including child questionnaires, were omitted (b). The data collection for the fifth wave in the Middle Childhood Cohort was extended and included no adaptations due to the COVID-19 pandemic. The sixth wave of data c…
