# Supplementary material for: Neural and behavioral signatures of social evaluation and adaptation in childhood and adolescence: The Leiden consortium on individual development (L-CID)
Source: Dev Cogn Neurosci. 2020 Jul 11;45:100805. doi: 10.1016/j.dcn.2020.100805 (PMC7390777; doi:10.1016/j.dcn.2020.100805)
Supplement: Supplementary file 2 [file mmc2.xlsx]

## Sheet: Sheet1
Social Competence	Reference
Behavioral measures
Donating Task - Money & Stickers	Van IJzendoorn, M.H., Bakermans-Kranenburg, M.J., Pannebakker, F., & Out, D (2010). In defense of situational morality: genetic, dispositional and situational determinants of children's donating to charity. Journal of Moral Education, 39:1, 1-20. doi: 10.1080/03057240903528535
Prosocial Cyberball Task	Van der Meulen, M., Steinbeis, N., Achterberg, M., Bilo, E., Van den Bulk, B.G., Van IJzendoorn, M.H., & Crone, E.A. (2017). The neural correlates of dealing with social exclusion in childhood. Neuropsychologia, 103, 29-37. doi: https://doi.org/10.1016/j.neuropsychologia.2017.07.008
Prosocial Cyberball Task - Owl task	Riem, M.M., Bakermans-Kranenburg, M.J., Huffmeijer, R., & Van IJzendoorn, M.H. (2013). Does intranasal oxytocin promote prosocial behavior to an excluded fellow player? A randomized-controlled trial with Cyberball. Psychoneuroendocrinology, 38:8, 1417-1425. doi: 10.1016/j.psyneuen.2012.12.023.
Prosocial Cyberball Task - Prosocial vignettes	N/A
Selfconcept Task	Van der Cruijsen, R., Peters, S., Van der Aar, L.P.E., & Crone, E.A. (2018). The neural signature of self-concept development in adolescence: The role of domain and valence distinction. Developmental Cognitive Neuroscience, 30, 1-12. doi: https://doi.org/10.1016/j.dcn.2017.11.005
Sally-Ann Task	Baron-Cohen, S., Tager-Flusberg, H., & Cohen, D. (1993). Understanding other minds: perspectives from autism.Oxford: Oxford University Press.
Observational measures
Twin Social Interaction	Tancredy, C. M., & Fraley, R. C. (2006). The nature of adult twin relationships: An attachment-theoretical perspective. Journal of Personality and Social Psychology, 90, 78−93. doi: 10.1037/0022-3514.90.1.78
Neurobiological measures
fMRI during the Prosocial Cyberball Task	Van der Meulen, M., Steinbeis, N., Achterberg, M., Bilo, E., Van den Bulk, B.G., Van IJzendoorn, M.H., & Crone, E.A. (2017). The neural correlates of dealing with social exclusion in childhood. Neuropsychologia, 103, 29-37. doi: https://doi.org/10.1016/j.neuropsychologia.2017.07.008
fMRI during the Selfconcept Task	Van der Cruijsen, R., Peters, S., Van der Aar, L.P.E., & Crone, E.A. (2018). The neural signature of self-concept development in adolescence: The role of domain and valence distinction. Developmental Cognitive Neuroscience, 30, 1-12. doi: https://doi.org/10.1016/j.dcn.2017.11.005
Questionnaires
Feeling and Thinking Questionnaire	Garon, A.F., & Gringart, E.C. (2005). The development of a scale to measure empathy in 8- and 9-year old children. Australian journal of education and developmental psychology, 5, 17-25.
Interpersonal Reactivity Index - Perspective Taking, Empathic Concern	Davis, M.H. (1983). Measuring individual differences in empathy: Evidence for a multidimensional approach. Journal of Personality and Social Psychology, 44:1, 113-126. doi: 10.1037/0022-3514.44.1.113
MyChild - Empathy, Obedience, Guilt	Kochanska, G., DeVet, K., Goldman, M., Murray, K., & Putnam, S.P. (1994). Maternal reports of sonscience development and temperament in young children. Child Development, 65:3, 852-868. doi: https://doi.org/10.1111/j.1467-8624.1994.tb00788.x
Olweus Bully/Victim Questionnaire	Olweus, D. (1991). The revised Olweus bully/victim questionnaire. Bergen: Research Center for Health Promotion, University of Bergen.
Social Emotional Questionnaire	Scholte, E.M., & Ploeg, J.D. Van der (2007). Handleiding Sociaal Emotionele Vragenlijst (SEV). Houten: Bohn Stafleu Van Loghum
Social Emotional Vignettes	Novin, S., & Rieffe, C. (2015). Validation of the Brief Shame and Guilt Questionnaire for Children. Personality and Individual Differences, 85, 56-59. doi: https://doi.org/10.1016/j.paid.2015.04.028
Social Responsiveness Scale	Constantino, J.N. (2002). Social Responsiveness Scale–Adult Version (SRS). Los Angeles, CA: Western PsychologicalServices.
Strength and Difficulties Questionnaire	Goodman, R. (2001). Psychometric Properties of the Strengths and Difficulties Questionnaire. Journal of the American Academy of Child & Adolescent Psychiatry, 40:11, 1337-1345. doi: https://doi.org/10.1097/00004583-200111000-00015
Behavioral Control
Behavioral measures
Cheating - Ball throwing	Vrijhof, C.I., Van der Voort, A., Van IJzendoorn, M.H., & Euser, S. (2018). Stressful family environments and children's behavioral control: A multimethod test and replication study with twins. Journal of Family Psychology, 32:1, 49-59. doi: 10.1037/fam0000345
Cheating - Dog task	Thijssen, S., Wildeboer, A., Van IJzendoorn, M.H., Muetzel, R.L., Langeslag, S.J.E., Jaddoe, V.W.V., Verhulst, F.C., Tiemeier, H., Bakermans-Kranenburg, M.J., & White, T. (2017). The honest truth about deception: Demographic, cognitive, and neural correlates of child repeated deceptice behavior. Journal of Experimental Child Psychology, 162, 225-241. doi https://doi.org/10.1016/j.jecp.2017.05.009
Cheating - Word puzzle	N/A
Delay Discounting - Candy (real time) & Marschmallow task	Mischel, W., Ebbesen, E., & Zeiss, A.R. (1972). Cognitive and attentional mechanisms in delay of gratification. Journal of Personality and Social Psychology, 21:2, 304-218.
Delay Discounting - Money, hypothetical	Peper, J. S., Braams, B. R., Blankenstein, N. E., Bos, M. G. N., & Crone, E. A. (2018). Development of multiple-faceted risk-taking and the relations to sex steroid hormones: A longitudinal study. Child Development, 89:5, 1887-1907. doi: https://doi.org/10.1111/cdev.13063
Social Network Agression Task	Achterberg, M., Van Duijvenvoorde, A.K.C., Van der Meulen, M., Euser, S., Bakermans-Kranenburg, M.J., & Crone, E.A. (2018). The neural and behavioral correlates of social evaluation in childhood. Developmental Cognitive Neuroscience, 24, 107-117. doi: https://doi.org/10.1016/j.dcn.2017.02.007
Social Network Agression Task - Early Childhood	Van Wijk, I.C., Van den Bulk, B.G., Euser, S., Bakermans-Kranenburg, M.J., Van IJzendoorn, M.H., & Huffmeijer, R. (2019). Social judgments, frontal asymmetry, and aggressive behavior in young children: A replication study using EEG. Neuropsychologia, 126, 120-127. doi: https://doi.org/10.1016/j.neuropsychologia.2017.06.022
Social Network Agression Task - Stories	N/A
Stop-Signal Task - Cars	Vrijhof, C.I., Euser, S., Bakermans-Kranenburg, M.J., Van den Bulk, B.G., Bosdriesz, J.R., Linting, M., Van Wijk, I.C., De Visser, I., & Van IJzendoorn, M.H. (2019). Effects of parental sensitivity in different contexts on children’s hot and cool effortful control. Journal of Family Psychology, in press.
Stop-Signal Task - Arrows	Williams, B.R., Ponesse, J.S., Schachar, R.J., Logan, G.D., & Tannock, R. (1999). Development of inhibitory control across the life span. Developmental Psychology, 35:1, 205-213. doi: 10.1037//0012-1649.35.1.205
Neurobiological measures
EEG during the Social Network Agression Task - Early Childhood	Van Wijk, I.C., Van den Bulk, B.G., Euser, S., Bakermans-Kranenburg, M.J., Van IJzendoorn, M.H., & Huffmeijer, R. (2019). Social judgments, frontal asymmetry, and aggressive behavior in young children: A replication study using EEG. Neuropsychologia, 126, 120-127. doi: https://doi.org/10.1016/j.neuropsychologia.2017.06.022
fMRI during the Social Network Agression Task	Achterberg, M., Van Duijvenvoorde, A.K.C., Van der Meulen, M., Euser, S., Bakermans-Kranenburg, M.J., & Crone, E.A. (2018). The neural and behavioral correlates of social evaluation in childhood. Developmental Cognitive Neuroscience, 24, 107-117. doi: https://doi.org/10.1016/j.dcn.2017.02.007
Questionnaires
Children's Behavior Questionnaire - Effortful control	Rothbart, M.K., Ahadi, S.A., Hershey, K.L., & Fisher, P. (2001). Investigations of temperament at three to seven years: The Children's Behavior Questionnaire. Child Development, 72:5, 1394-1408. doi: https://doi.org/10.1111/1467-8624.00355
Behavioral Inhibition and Activation System	Carver, C.S., & White, T.L. (1994). Behavioral inhibition, behavioral activation, and affective responses to impending reward and punishment: The BIS/BAS Scales. Journal of Personality and Social Psychology, 67:2, 319-333. doi: 10.1037/0022-3514.67.2.319
Dutch Reactive and Proactive Agression Questionnaire	Cima, M., Raine, A., Meesters, C. & Popma, A. (2013). Validation of the Dutch Reactive Proactive Questionnaire (RPQ): Differential Correlates of Reactive and Proactive Aggression From Childhood to Adulthood. Aggressive Behavior, 39:2, 99-113. doi: https://doi.org/10.1002/ab.21458
Early Adolescent Temperament Questionnaire - Effortful control	Kapaldi, D.M., & Rothbart, M.K. (1992). Development and validation of an Early Adolescent Temperament Measure. Journal of Early Adolescence, 12:2, 157-173. doi: https://doi.org/10.1177/0272431692012002002
Temperament in Middle Childhood Questionnaire - Effortful control	Simonds, J., Kieras, J.E., Ruenda, M.R., & Rothbart, M.K. (2007). Effortful control, executive attention, and emotional regulation in 7–10-year-old children. Cognitive Development, 22:4, 474-488. doi: https://doi.org/10.1016/j.cogdev.2007.08.009
Parenting
Interview
Attachment Script Assessment	Schoenmaker, C., Juffer, F., Van IJzendoorn, M.H., Linting, M., Van der Voort, A., & Bakermans-Kranenburg, M.J. (2015). From maternal sensitivity in infancy to adult attachment representations: a longitudinal adoption study with secure base scripts. Attachment and Human Development, 17:3, 241-256. doi: 10.1080/14616734.2015.1037315
Observational measures
Family Interaction Task	Beijersbergen, M.D., Bakermans-Kranenburg, M.J., Van IJzendoorn, M.H., & Juffer, F (2008). Stress regulation in adolescents: Physiological reactivity during the Adult Attachment Interview and conflict interaction. Child Development, 79, 1707-1720. doi:10.1111/j.1467-8624.2008.01220.x
Observation Evening meal	N/A
Sensitivity - Etch-a-Sketch	Euser, S., Bosdriesz, J.R., Vrijhof, C.I., Van den Bulk, B.G., Van Hees, D., De Vet, S.M., Van IJzendoorn, M.H., & Bakermans-Kranenburg, M.J. (2019). How Heritable are Parental Sensitivity and Limit-Setting? A Longitudinal Child-Based Twin Study on Observed Parenting. Child Development, in press.
Sensitivity - Family game	N/A
Sensitivity - Free play	Vrijhof, C.I., Euser, S., Bakermans-Kranenburg, M.J., Van den Bulk, B.G., Bosdriesz, J.R., Linting, M., Van Wijk, I.C., De Visser, I., & Van IJzendoorn, M.H. (2019). Effects of parental sensitivity in different contexts on children’s hot and cool effortful control. Journal of Family Psychology, in press.
Sensitive Discipline - Do	Vrijhof, C.I., Euser, S., Bakermans-Kranenburg, M.J., Van den Bulk, B.G., Bosdriesz, J.R., Linting, M., Van Wijk, I.C., De Visser, I., & Van IJzendoorn, M.H. (2019). Effects of parental sensitivity in different contexts on children’s hot and cool effortful control. Journal of Family Psychology, in press.
Sensitive Discipline - Don't	Euser, S., Bosdriesz, J.R., Vrijhof, C.I., Van den Bulk, B.G., Van Hees, D., De Vet, S.M., Van IJzendoorn, M.H., & Bakermans-Kranenburg, M.J. (2019). How Heritable are Parental Sensitivity and Limit-Setting? A Longitudinal Child-Based Twin Study on Observed Parenting. Child Development, in press.
Questionnaires
Parenting Attitudes Questionnaire	Van Zeijl, J., Mesman, J., Stolk, M.N., Alink, L.R.A., Van IJzendoorn, M.H., Bakermans-Kranenburg, M.J., Juffer, F., & Koot, H.M. (2006). Terrible ones? Assessment of externalizing behaviors in infancy with the Child Behavior Checklist. Journal of Child Psychology and Psychiatry, 47:8, 801-810. doi: https://doi.org/10.1111/j.1469-7610.2006.01616.x
Parenting Daily Hassles	Van IJzendoorn, M.H., Bakermans-Kranenburg, M.J., & Mesman, J. (2008). Dopamine system genes associated with parenting in the context of daily hassles. Genes, Brain and Behavior, 7:4, 403-410. doi: 10.1111/j.1601-183X.2007.00362.x
Parenting Practices Questionnaire - Warmth/involvement	Prinzie, P., Onghena, P., Hellenckx, W. (2007). Reexamining the Parenting Scale: Reliability, Factor Structure, and Concurrent Validity of a Scale for Assessing the Discipline Practices of Mothers and Fathers of Elementary-School-Aged Children. European Journal of Psychological Assessment, 23, 24-31. doi: https://doi.org/10.1027/1015-5759.23.1.24
Parenting Scale	Prinzie, P., Onghena, P., Hellenckx, W. (2007). Reexamining the Parenting Scale: Reliability, Factor Structure, and Concurrent Validity of a Scale for Assessing the Discipline Practices of Mothers and Fathers of Elementary-School-Aged Children. European Journal of Psychological Assessment, 23, 24-31. doi: https://doi.org/10.1027/1015-5759.23.1.24
Previous Parenting Support	N/A
Neurobiological and Physiological measures
Neurobiological measures
EEG - Restingstate	N/A
MRI - Highres, 3DT1, DTI, restingstate	N/A
Physiological measures
DNA sample - Zygosity	N/A
Tympanic membrane temperature	Damsteegt, R.C., Van IJzendoorn, M.H., Out, D., & Bakermans-Kranenburg, M.J. (2014). Tympanic membrane temperature in adopted children associated with sleep problems and pre-adoption living arrangements: an exploratory study. BMC Psychology, 2:51. doi: 10.1186/s40359-014-0051-2
Neurobiological and Physiological measures
Physiological measures
Hair samples - Cortisol	Rippe, R.C.A., Noppe, G., Windhorst, D.A., Tiemeier, H., Van Rossum, E.F.C., Jaddoe, V.W.V., Verhulst, F.C., Bakermans-Kranenburg, M.J., Van IJzendoorn, M.H. & Van den Akker, E.L.T. (2016). Splitting hair for cortisol? Associations of socio-economic status, ethnicity, hair color, gender and other child characteristics with hair cortisol and cortisone. Psychoneuroendocrinology, 66, 56-64. doi: htt…
Saliva samples - Cortisol	Bakermans-Kranenburg, M.J., Van IJzendoorn, M.H., Mesman, J., Alink, L.R.A. & Juffer, F. (2008). Effects of an attachment-based intervention on daily cortisol moderated by DRD4: A randomized control trial on 1-3-year-olds screened for externalizing behavior. Development & Psychopathology, 20, 805–820. doi: https://doi.org/10.1017/S0954579408000382
Saliva samples - Pubertal hormones	Peper, J.S., Braams, B.R., Blankenstein, N.E., Bos, M.G.N., & Crone, E.A. (2018). Development of multiple-faceted risk-taking and the relations to sex steroid hormones: A longitudinal study. Developmental Cognitive Neuroscience, 89:5, 1887-1907. doi: https://doi.org/10.1111/cdev.13063
Sleeppatterns - Actigraph	Sadeh, A., Acebo, C., Seifer, R., Aytur, S., & Carskadon (1995). Activity-based assessment of sleep-wake patterns during the 1st year of life. Infant Behavior and Development, 18:3, 329-337. doi: https://doi.org/10.1016/0163-6383(95)90021-7
Questionnaires
Pubertal Developmental Scale	Petersen, A.C., Crockett, L., Richards, M., & Boxer, A. (1988). A self-report measure of pubertal status: Reliability, validity, and initial norms. Journal of Youth and Adolescence, 17:2, 117-133. doi: https://doi.org/10.1007/BF01537962
Zygosity	Rietveld, M.J.H., Van der Valk, J.C., Bongers, I.L., Stroet, T.M., Slagboom, P.E., & Boomsma, D.I. (2000). Zygosity diagnosis in young twins by parental report. Twin Research and Human Genetics, 3:3, 134-141. doi: https://doi.org/10.1375/twin.3.3.134
Environmental factors
Ambulatory measures
E-diary - Daily structure and activities of the children	N/A
Language Environment Analysis	Soderstrom, M., & Wittebolle, K. (2013). When Do Caregivers Talk? The Influences of Activity and Time of Day on Caregiver Speech and Child Vocalizations in Two Childcare Environments. PLoS ONE, 8:11. doi: 10.1371/journal.pone.0080646
Observational measures
Purdue Home Stimulation Inventory - Observation, interview	Wachs, T. D. (1989). The Nature of the Physical Microenvironment - an Expanded Classification-System. Merrill-Palmer Quarterly-Journal of Developmental Psychology, 35:4, 399-419.
Questionnaires
Confusion, Hubbub and Order Scale	Vrijhof, C.I., Van der Voort, A., Van IJzendoorn, M.H., & Euser, S. (2018). Stressful family environments and children's behavioral control: A multimethod test and replication study with twins. Journal of Family Psychology, 32:1, 49-59. doi: 10.1037/fam0000345
Individual differences and preferences	N/A
Questionnaire home environment - Daily routines	N/A
Differential Susceptibility markers
Behavioral measures
Sensorimotor synchronization	Schultz, B. G., & Van Vugt, F. T. (2016). Tap Arduino: An Arduino microcontroller for low-latency auditory feedback in sensorimotor synchronization experiments. Behavior research methods, 48:4, 1591-1607. doi: 10.3758/s13428-015-0671-3
Genetic measures
DNA sample - Genetic markers	Bakermans-Kranenburg, M.J., Van IJzendoorn, M.H., Pijlman, F.T.A., Mesman, J., & Juffer, F. (2008). Experimental evidence for differential susceptibility: Dopamine D4 receptor polymorphism (DRD4 VNTR) moderates intervention effects on toddlers’ externalizing behavior in a randomized trial. Developmental Psychology, 44, 293-300. doi:10.1037/0012-1649.44.1.293
Questionnaires
Children's Behavior Questionnaire - Discomfort, Fear, Perceptual sensitivity	Rothbart, M.K., Ahadi, S.A., Hershey, K.L., & Fisher, P. (2001). Investigations of temperament at three to seven years: The Children's Behavior Questionnaire. Child Development, 72:5, 1394-1408. doi: https://doi.org/10.1111/1467-8624.00355
Differential Susceptibility markers
Questionnaires
Early Adolescent Temperament Questionnaire - Discomfort, Fear, Perceptual sensitivity	Kapaldi, D.M., & Rothbart, M.K. (1992). Development and validation of an Early Adolescent Temperament Measure. Journal of Early Adolescence, 12:2, 157-173. doi: https://doi.org/10.1177/0272431692012002002
Musical Training Questionnaire	N/A
Temperament in Middle Childhood Questionnaire - Discomfort, Fear, Perceptual sensitivity	Simonds, J., Kieras, J.E., Ruenda, M.R., & Rothbart, M.K. (2007). Effortful control, executive attention, and emotional regulation in 7–10-year-old children. Cognitive Development, 22:4, 474-488. doi: https://doi.org/10.1016/j.cogdev.2007.08.009
Family background measures
Questionnaires
Adult Temperament Questionnaire	Evans, D.E., & Rothbarth, M.K. (2007). Developing a model for adult temperament. Journal of Research in Personality, 41:4, 868-888. doi: https://doi.org/10.1016/j.jrp.2006.11.002
Brief Symptom Inventory	Derogatis, L.R., & Melisaratos, N. (1983). The Brief Symptom Inventory: an introductory report. Psychological Medicine, 13:3, 595-605. doi: https://doi.org/10.1017/S0033291700048017
Demographic family characteristics	N/A
Family Assessment Device	Epstein, N. B., Baldwin, L. M., & Bishop, D. S. (1983). The McMaster family assessment device. Journal of Marital and Family Therapy, 9:2, 171–180. doi: https://doi.org/10.1111/j.1752-0606.1983.tb01497.x
Investment Models Scale	Rusbult, C.E., Martz, J.M., & Agnew, C.R. (1998). The Investment Model Scale: measuring commitment level, satisfaction level, quality of alternatives, and investment size. Personal Relationships, 5, 357-391. doi: https://doi.org/10.1111/j.1475-6811.1998.tb00177.x
Life Events	Brugha, T., Bebbington, P., Tennant, C., & Hurry, J. (1985). The list of treatening experiences: a subset of 12 life event categories with considerable long-term threat. Psyhological Medicine, 15:1, 189-194. doi: https://doi.org/10.1017/S003329170002105X
Pregnancy and Birth	N/A
Additional measures
Anthropometrics
Headcircumference	N/A
Length	N/A
Weight	N/A
Cognitive measures
IQ - WISC III	Weschsler, D., Golombok, S., & Rust, J. (1992). WISC-III UK Wechsler Intelligence Scale for Children: UK Manual. 3rd ed. Sidcup, United Kingdom: Psychological Corporation
IQ - WPPSI III	Wechsler, D. (2002). WPPSI-III: Technical and interpretative manual. San Antonio, TX: The Psychological Corporation
Reading ability	Krom, R., Jongen, I., Verhelst, N., Kamphuis, F., & Kleintjes, F. (2010). Wetenschappelijke verantwoording DMT en AVI. [Scientific account DMT and AVI]. Arnhem: Cito.
Additional measures	References
Questionnaires
Highly Sensitive Child Scale	Pluess, M., Elham, A., Francesca L., Lester, K.J., Krapohl, E., Aron, E.N., & Aron, A. (2018). Environmental sensitivity in children: Development of the Highly Sensitive Child Scale and identification of sensitivity groups. Developmental Psychology, 54:1, 51-70. doi: 10.1037/dev0000406
Social Media Questionnaire	Nikken, P., & Schols, M. (2015). How and why parents guide the media use of young children. Journal of Child and Family Studies, 24:11, 3423-3435. doi: https://doi.org/10.1007/s10826-015-0144-4
Visual Analogue Scale - Scanner related stress	Achterberg, M., & Van der Meulen, M. (2019). Genetic and environmental influences on MRI scan quantity and quality. Developmental Cognitive Neuroscience, 38. doi: https://doi.org/10.1016/j.dcn.2019.100667
Wildman items to screen for social desirability	Wildman, R. W., & Wildman, R.W. Jr. (1999). The detection of malingering. Psychological Reports, 84, 386–388. doi: https://doi.org/10.2466/pr0.1999.84.2.386
